# Supplementary material for: Effective Osteogenic Priming of Mesenchymal Stem Cells through LNA-ASOs-Mediated Sfrp1 Gene Silencing
Source: Pharmaceutics. 2021 Aug 17;13(8):1277. doi: 10.3390/pharmaceutics13081277 (PMC8398380; doi:10.3390/pharmaceutics13081277)
Supplement: Supplementary file 1 [file pharmaceutics-13-01277-s001.zip]

Archive with 1 entries (1 files):
- pharmaceutics-1317061-supplementary.pdf
